# Supplementary material for: Tuition reduction is the key factor determining tax burden of graduate students under the Tax Cuts and Job Act
Source: F1000Res. 2018 Feb 5;6:2166. Originally published 2017 Dec 21. [Version 2] doi: 10.12688/f1000research.13385.2 (PMC5806054; doi:10.12688/f1000research.13385.2)
Supplement: Calculation of 2013–2016 taxes for the ‘average’ university graduate student using historical tax plans [file f1000research-6-15152-s0002.tgz]

Archive with 1 entries (1 files):
- 99a15741-ad20-4dc7-8fb5-5a58ab0d0cc5_Dataset_3._Calculation_of_2013-2016_taxes_for_the_'average'_university_graduate_student_using_historical_tax_plans.csv
