# Supplementary material for: Tuition reduction is the key factor determining tax burden of graduate students under the Tax Cuts and Job Act
Source: F1000Res. 2018 Feb 5;6:2166. Originally published 2017 Dec 21. [Version 2] doi: 10.12688/f1000research.13385.2 (PMC5806054; doi:10.12688/f1000research.13385.2)
Supplement: Supplementary file 9 [file f1000research-6-15152-s0008.tgz]

Archive with 1 entries (1 files):
- f14e85dc-43d9-4867-b966-cbf6f495fb4c.csv
